# Supplementary material for: Evaluation of Exposure to Bisphenol A, Bisphenol F, and Phthalates in Patients with Phenylketonuria and Its Differences According to Dietary Status
Source: Nutrients. 2024 Sep 23;16(18):3213. doi: 10.3390/nu16183213 (PMC11435359; doi:10.3390/nu16183213)
Supplement: Supplementary file 1 [file nutrients-16-03213-s001.zip]

Archive with 1 entries (1 files):
- nutrients-3189491-supplementary.pdf
